# Supplementary material for: Development of a Pilot Literacy Scale to Assess Knowledge, Attitudes, and Behaviors towards Climate Change and Infectious Disease Dynamics in Suriname
Source: Int J Environ Res Public Health. 2023 Dec 14;20(24):7178. doi: 10.3390/ijerph20247178 (PMC10742764; doi:10.3390/ijerph20247178)
Supplement: Supplementary file 1 [file ijerph-20-07178-s001.zip]

Archive with 2 entries (2 files):
- Supplemental File S1 (questionnaire).pdf
- Supplemental Tables.pdf
